# Supplementary material for: Benzene-1,3,5-triol at 105 K
Source: Acta Crystallogr Sect E Struct Rep Online. 2008 Sep 27;64(Pt 10):o2023. doi: 10.1107/S1600536808030638 (PMC2959261; doi:10.1107/S1600536808030638)
Supplement: Supplementary file 1 [file e-64-o2023-sup1.cif]

##############################################################################
###                                                                        ###
###        Electronic paper (Acta Crystallographica Section E)             ###
###                                                                        ###
##############################################################################
#                                                                            #
# This CIF contains the data in a paper accepted for publication in Acta     #
# Crystallographica Section E. It conforms to the requirements of Notes      #
# for Authors for Section E, and has been peer reviewed under the auspices   #
# of the IUCr Commission on Journals.                                        #
#                                                                            #
# Full details of the Crystallographic Information File format               #
# are given in the paper "The Crystallographic Information File (CIF):       #
# a New Standard Archive File for Crystallography" by S. R. Hall, F. H.      #
# Allen and I. D. Brown [Acta Cryst. (1991), A47, 655-685].                  #
#                                                                            #
# The current version of the core CIF dictionary is obtainable from          #
# ftp://ftp.iucr.org/pub/cif_core.dic. The current version number is 2.4.    #
#                                                                            #
# Software is freely available for graphical display of the structure(s) in  #
# this CIF.  For information consult the CIF home page http://www.iucr.org/  #
# cif/home.html                                                              #
#                                                                            #
# This file may be used for bona fide research purposes within the           #
# scientific community so long as proper attribution is given to the journal # 
# article from which it was obtained.                                        #
#                                                                            #
##############################################################################
                                             
data_I
_audit_creation_method     SHELXL-97
_chemical_name_systematic
;
benzene-1,3,5-triol
;
_chemical_name_common
;
Phloroglucinol
;
_chemical_formula_moiety     'C6 H6 O3'
_chemical_formula_sum     'C6 H6 O3'
_chemical_formula_iupac     'C6 H6 O3'
_chemical_formula_weight     126.11
_chemical_melting_point     ?
_symmetry_cell_setting     orthorhombic
_symmetry_space_group_name_H-M     'P 21 21 21'
_symmetry_space_group_name_hall     'P 2ac 2ab'
loop_
    _symmetry_equiv_pos_as_xyz
    'x, y, z'
    '-x+1/2, -y, z+1/2'
    '-x, y+1/2, -z+1/2'
    'x+1/2, -y+1/2, -z'
_cell_length_a     4.7778(2)
_cell_length_b     9.3581(4)
_cell_length_c     12.4433(6)
_cell_angle_alpha     90.00
_cell_angle_beta     90.00
_cell_angle_gamma     90.00
_cell_volume     556.35(4)
_cell_formula_units_Z     4
_cell_measurement_reflns_used     4652
_cell_measurement_theta_min     2.72
_cell_measurement_theta_max     27.09
_cell_measurement_temperature     105(2)
_exptl_crystal_description     needle
_exptl_crystal_colour     colourless
_exptl_crystal_size_max     0.20
_exptl_crystal_size_mid     0.08
_exptl_crystal_size_min     0.05
_exptl_crystal_density_diffrn     1.506
_exptl_crystal_density_meas     ?
_exptl_crystal_density_method     'not measured'
_exptl_crystal_F_000     264
_exptl_absorpt_coefficient_mu     0.122
_exptl_absorpt_correction_type     'multi-scan'
_exptl_absorpt_process_details     '(SADABS; Sheldrick, 1996)'
_exptl_absorpt_correction_T_min     0.9160
_exptl_absorpt_correction_T_max     0.9970
_diffrn_ambient_temperature     105(2)
_diffrn_radiation_type     MoK\a
_diffrn_radiation_wavelength     0.71073
_diffrn_radiation_source     'fine-focus sealed tube'
_diffrn_radiation_monochromator     graphite
_diffrn_measurement_device_type     'Siemens SMART CCD'
_diffrn_measurement_method     \w
_diffrn_reflns_number     6178
_diffrn_reflns_av_R_equivalents     0.0137
_diffrn_reflns_av_sigmaI/netI     0.0070
_diffrn_reflns_theta_min     2.72
_diffrn_reflns_theta_max     27.09
_diffrn_reflns_theta_full     27.09
_diffrn_measured_fraction_theta_max     1.000
_diffrn_measured_fraction_theta_full     1.000
_diffrn_reflns_limit_h_min     -6
_diffrn_reflns_limit_h_max     6
_diffrn_reflns_limit_k_min     -11
_diffrn_reflns_limit_k_max     11
_diffrn_reflns_limit_l_min     -15
_diffrn_reflns_limit_l_max     15
_diffrn_standards_number     0
_diffrn_standards_interval_count     .
_diffrn_standards_interval_time     .
_diffrn_standards_decay_%     ?
_refine_special_details
;
Data were collected by measuring three sets of exposures with the detector set
at 2\q = 29\%, crystal-to-detector distance 5.00 cm. Refinement of <i>F</i>^2^
against ALL reflections.
;
_reflns_number_total     743
_reflns_number_gt     728
_reflns_threshold_expression     I>2\s(I)
_refine_ls_structure_factor_coef     Fsqd
_refine_ls_matrix_type     full
_refine_ls_R_factor_all     0.0271
_refine_ls_R_factor_gt     0.0265
_refine_ls_wR_factor_gt     0.0797
_refine_ls_wR_factor_ref     0.0814
_refine_ls_goodness_of_fit_ref     1.127
_refine_ls_restrained_S_all     1.127
_refine_ls_number_reflns     743
_refine_ls_number_parameters     91
_refine_ls_number_restraints     0
_refine_ls_hydrogen_treatment     mixed
_refine_ls_weighting_scheme     calc
_refine_ls_weighting_details
          'calc w=1/[\s^2^(Fo^2^)+(0.054P)^2^+0.1017P] where P=(Fo^2^+2Fc^2^)/3'
_atom_sites_solution_hydrogens     geom
_atom_sites_solution_primary     direct
_atom_sites_solution_secondary     difmap
_refine_ls_shift/su_max     0.000
_refine_ls_shift/su_mean     0.000
_refine_diff_density_max     0.266
_refine_diff_density_min     -0.196
_refine_ls_extinction_method     none
loop_
    _atom_type_symbol
    _atom_type_description
    _atom_type_scat_dispersion_real
    _atom_type_scat_dispersion_imag
    _atom_type_scat_source
    'C' 'C' 0.0033 0.0016
                         'International Tables Vol C Tables 4.2.6.8 and 6.1.1.4'
    'H' 'H' 0.0000 0.0000
                         'International Tables Vol C Tables 4.2.6.8 and 6.1.1.4'
    'O' 'O' 0.0106 0.0060
                         'International Tables Vol C Tables 4.2.6.8 and 6.1.1.4'
_computing_data_collection     'SMART (Bruker, 1998)'
_computing_cell_refinement     'SAINT (Bruker, 2001)'
_computing_data_reduction     'SAINT (Bruker, 2001)'
_computing_structure_solution     'SHELXTL (Sheldrick, 2008)'
_computing_structure_refinement     'SHELXTL (Sheldrick, 2008)'
_computing_molecular_graphics     'SHELXTL (Sheldrick, 2008)'
_computing_publication_material     'SHELXTL (Sheldrick, 2008)'
loop_
    _atom_site_type_symbol
    _atom_site_label
    _atom_site_fract_x
    _atom_site_fract_y
    _atom_site_fract_z
    _atom_site_U_iso_or_equiv
    _atom_site_adp_type
    _atom_site_calc_flag
    _atom_site_refinement_flags
    _atom_site_occupancy
    _atom_site_disorder_assembly
    _atom_site_disorder_group
    O O1 0.2140(2) 0.48267(10) 0.56722(8) 0.0160(3) Uani d . 1 . .
    H H1 0.189(5) 0.560(2) 0.5979(15) 0.024 Uiso d . 1 . .
    O O2 0.8083(3) 0.25657(10) 0.31075(8) 0.0167(3) Uani d . 1 . .
    H H2 0.760(5) 0.189(2) 0.3432(14) 0.025 Uiso d . 1 . .
    O O3 0.7415(2) 0.76483(10) 0.32139(8) 0.0160(3) Uani d . 1 . .
    H H3 0.884(5) 0.7549(19) 0.2792(16) 0.024 Uiso d . 1 . .
    C C1 0.3967(3) 0.49437(14) 0.48167(11) 0.0135(3) Uani d . 1 . .
    C C2 0.5004(3) 0.36808(13) 0.43819(11) 0.0141(3) Uani d . 1 . .
    H H21 0.4423 0.2779 0.4652 0.017 Uiso calc . 1 . .
    C C3 0.6913(3) 0.37730(13) 0.35413(10) 0.0135(3) Uani d . 1 . .
    C C4 0.7758(3) 0.50800(15) 0.31202(11) 0.0150(3) Uani d . 1 . .
    H H41 0.9054 0.5126 0.2542 0.018 Uiso calc . 1 . .
    C C5 0.6651(3) 0.63152(13) 0.35689(10) 0.0134(3) Uani d . 1 . .
    C C6 0.4732(3) 0.62700(13) 0.44129(11) 0.0137(3) Uani d . 1 . .
    H H61 0.3970 0.7124 0.4704 0.016 Uiso calc . 1 . .
loop_
    _atom_site_aniso_label
    _atom_site_aniso_U_11
    _atom_site_aniso_U_22
    _atom_site_aniso_U_33
    _atom_site_aniso_U_12
    _atom_site_aniso_U_13
    _atom_site_aniso_U_23
    O1 0.0199(5) 0.0107(5) 0.0173(5) -0.0003(4) 0.0057(4) -0.0006(3)
    O2 0.0217(5) 0.0090(5) 0.0194(5) 0.0017(4) 0.0058(4) 0.0000(4)
    O3 0.0209(6) 0.0093(5) 0.0177(5) -0.0015(4) 0.0054(5) 0.0009(3)
    C1 0.0127(6) 0.0142(6) 0.0136(6) -0.0006(6) -0.0006(5) -0.0004(5)
    C2 0.0152(6) 0.0109(6) 0.0161(6) -0.0009(5) -0.0003(6) 0.0017(5)
    C3 0.0142(6) 0.0108(6) 0.0154(6) 0.0014(6) -0.0013(6) -0.0012(5)
    C4 0.0158(6) 0.0141(6) 0.0150(6) 0.0000(5) 0.0032(5) 0.0003(5)
    C5 0.0152(7) 0.0104(6) 0.0145(6) -0.0017(6) -0.0014(6) 0.0012(5)
    C6 0.0151(6) 0.0110(6) 0.0152(6) 0.0005(5) 0.0008(6) -0.0020(5)
_geom_special_details
;
All e.s.d.'s (except the e.s.d. in the dihedral angle between two l.s. planes)
are estimated using the full covariance matrix. The cell e.s.d.'s are taken
into account individually in the estimation of e.s.d.'s in distances, angles
and torsion angles; correlations between e.s.d.'s in cell parameters are only
used when they are defined by crystal symmetry. An approximate (isotropic)
treatment of cell e.s.d.'s is used for estimating e.s.d.'s involving l.s.
planes.
;
loop_
    _geom_bond_atom_site_label_1
    _geom_bond_atom_site_label_2
    _geom_bond_site_symmetry_2
    _geom_bond_distance
    _geom_bond_publ_flag
    O1 C1 . 1.3808(17) ?
    O1 H1 . 0.83(2) ?
    O2 C3 . 1.3712(16) ?
    O2 H2 . 0.79(2) ?
    O3 C5 . 1.3730(15) ?
    O3 H3 . 0.86(2) ?
    C1 C6 . 1.3881(17) ?
    C1 C2 . 1.3910(18) ?
    C2 C3 . 1.3905(19) ?
    C2 H21 . 0.9500 ?
    C3 C4 . 1.3905(18) ?
    C4 C5 . 1.3884(19) ?
    C4 H41 . 0.9500 ?
    C5 C6 . 1.3945(19) ?
    C6 H61 . 0.9500 ?
loop_
    _geom_angle_atom_site_label_1
    _geom_angle_atom_site_label_2
    _geom_angle_atom_site_label_3
    _geom_angle_site_symmetry_1
    _geom_angle_site_symmetry_3
    _geom_angle
    _geom_angle_publ_flag
    C1 O1 H1 . . 112.2(14) ?
    C3 O2 H2 . . 109.9(14) ?
    C5 O3 H3 . . 107.9(12) ?
    O1 C1 C6 . . 121.10(11) ?
    O1 C1 C2 . . 117.24(11) ?
    C6 C1 C2 . . 121.67(12) ?
    C3 C2 C1 . . 118.27(12) ?
    C3 C2 H21 . . 120.9 ?
    C1 C2 H21 . . 120.9 ?
    O2 C3 C2 . . 120.83(12) ?
    O2 C3 C4 . . 117.26(12) ?
    C2 C3 C4 . . 121.90(12) ?
    C5 C4 C3 . . 118.05(12) ?
    C5 C4 H41 . . 121.0 ?
    C3 C4 H41 . . 121.0 ?
    O3 C5 C4 . . 121.72(12) ?
    O3 C5 C6 . . 116.41(11) ?
    C4 C5 C6 . . 121.87(12) ?
    C1 C6 C5 . . 118.22(12) ?
    C1 C6 H61 . . 120.9 ?
    C5 C6 H61 . . 120.9 ?
loop_
    _geom_torsion_atom_site_label_1
    _geom_torsion_atom_site_label_2
    _geom_torsion_atom_site_label_3
    _geom_torsion_atom_site_label_4
    _geom_torsion_site_symmetry_1
    _geom_torsion_site_symmetry_2
    _geom_torsion_site_symmetry_3
    _geom_torsion_site_symmetry_4
    _geom_torsion
    _geom_torsion_publ_flag
    O1 C1 C2 C3 . . . . -178.06(12) ?
    C6 C1 C2 C3 . . . . 1.8(2) ?
    C1 C2 C3 O2 . . . . 177.59(12) ?
    C1 C2 C3 C4 . . . . -1.1(2) ?
    O2 C3 C4 C5 . . . . -178.32(13) ?
    C2 C3 C4 C5 . . . . 0.4(2) ?
    C3 C4 C5 O3 . . . . 178.75(13) ?
    C3 C4 C5 C6 . . . . -0.4(2) ?
    O1 C1 C6 C5 . . . . 178.09(12) ?
    C2 C1 C6 C5 . . . . -1.8(2) ?
    O3 C5 C6 C1 . . . . -178.14(12) ?
    C4 C5 C6 C1 . . . . 1.0(2) ?
    H1 O1 C1 C6 . . . . -13.0(16) y
    H2 O2 C3 C2 . . . . -4.3(16) y
    H3 O3 C5 C4 . . . . -10.8(14) y
loop_
    _geom_hbond_atom_site_label_D
    _geom_hbond_atom_site_label_H
    _geom_hbond_atom_site_label_A
    _geom_hbond_site_symmetry_A
    _geom_hbond_distance_DH
    _geom_hbond_distance_HA
    _geom_hbond_distance_DA
    _geom_hbond_angle_DHA
    O1 H1 O3 4_466 0.83(2) 1.94(2) 2.7426(13) 164(2)
    O2 H2 O1 4_556 0.79(2) 1.97(2) 2.7424(14) 169(2)
    O3 H3 O2 3_755 0.86(2) 1.85(2) 2.7086(16) 173.3(17)
data_global
_journal_data_validation_number     ?
_journal_date_recd_electronic     2008-09-16
_journal_date_accepted     2008-09-23
_journal_name_full     'Acta Crystallographica, Section E'
_journal_year     2008
_journal_volume     64
_journal_issue     10
_journal_page_first     o2023
_journal_page_last     o2023
_journal_paper_category     QO
_journal_coeditor_code     BI2305
_publ_contact_author_name     'Carl Henrik G\"orbitz'
_publ_contact_author_address
;
Department of Chemistry
University of Oslo
PO Box 1033 Blindern
N-0315 Oslo, Norway
;
_publ_contact_author_email     c.h.gorbitz@kjemi.uio.no
_publ_contact_author_fax     '+47 22 85 54 41'
_publ_contact_author_phone     '+47 22 85 54 60'
_publ_section_title
;
Benzene-1,3,5-triol at 105 K
;
loop_
    _publ_author_name
    _publ_author_footnote
    _publ_author_address
    'G\"orbitz, Carl Henrik' .
;
Department of Chemistry
University of Oslo
PO Box 1033 Blindern
N-0315 Oslo, Norway
;
    'Kaboli, Massoud' .
;
Department of Chemistry
University of Oslo
PO Box 1033 Blindern
N-0315 Oslo, Norway
;
    'Read, Matthew Lovell' .
;
Department of Chemistry
University of Oslo
PO Box 1033 Blindern
N-0315 Oslo, Norway
;
    'Vestli, Kristian' .
;
Department of Chemistry
University of Oslo
PO Box 1033 Blindern
N-0315 Oslo, Norway
;
