# Supplementary material for: Benzene-1,3,5-triol at 105 K
Source: Acta Crystallogr Sect E Struct Rep Online. 2008 Sep 27;64(Pt 10):o2023. doi: 10.1107/S1600536808030638 (PMC2959261; doi:10.1107/S1600536808030638)
Supplement: Supplementary file 2 [file e-64-o2023-Isup2.hkl]

# 
# h,k,l, Fc-squared, Fo-squared, sigma(Fo-squared) and status flag 
# 
data_I
_shelx_title ' CHG03_0m in P2(1)2(1)2(1)' 
_shelx_refln_list_code          4 
_shelx_F_calc_maximum      101.23 
_exptl_crystal_F_000       132.00 
_reflns_d_resolution_high  0.7803 
 
loop_ 
 _symmetry_equiv_pos_as_xyz 
 'x, y, z' 
 '-x+1/2, -y, z+1/2' 
 '-x, y+1/2, -z+1/2' 
 'x+1/2, -y+1/2, -z' 
 
_cell_length_a     4.7778 
_cell_length_b     9.3581 
_cell_length_c    12.4433 
_cell_angle_alpha  90.000 
_cell_angle_beta   90.000 
_cell_angle_gamma  90.000 
 
_shelx_F_squared_multiplier     1.000 
 
loop_ 
 _refln_index_h 
 _refln_index_k 
 _refln_index_l 
 _refln_F_squared_calc 
 _refln_F_squared_meas 
 _refln_F_squared_sigma 
 _refln_observed_status 
   2   0   0     2866.28     2730.59     20.53 o 
   4   0   0      465.37      479.25      4.91 o 
   6   0   0       17.01       19.42      1.00 o 
   1   1   0        4.21        2.97      0.09 o 
   2   1   0      141.80      150.82      0.88 o 
   3   1   0       66.28       73.92      0.62 o 
   4   1   0      132.05      128.35      1.08 o 
   5   1   0       30.51       30.34      0.61 o 
   6   1   0        0.47        0.20      0.19 o 
   0   2   0        2.51        3.55      0.23 o 
   1   2   0        3.36        2.34      0.09 o 
   2   2   0       32.34       29.18      0.30 o 
   3   2   0        8.99        9.54      0.21 o 
   4   2   0       19.84       18.98      0.43 o 
   5   2   0        9.17        9.19      0.36 o 
   6   2   0       23.29       22.86      0.67 o 
   1   3   0      614.69      610.80      3.26 o 
   2   3   0      206.15      224.17      1.20 o 
   3   3   0        3.42        5.52      0.19 o 
   4   3   0      106.09      102.87      1.37 o 
   5   3   0       96.77       93.67      1.13 o 
   0   4   0     1549.15     1476.17      8.83 o 
   1   4   0        2.78        2.26      0.11 o 
   2   4   0     2277.39     2328.99     10.84 o 
   3   4   0        5.41        5.45      0.20 o 
   4   4   0        8.98        9.78      0.62 o 
   5   4   0        4.15        4.00      0.28 o 
   1   5   0      655.25      682.79      3.15 o 
   2   5   0       41.65       39.23      0.48 o 
   3   5   0        8.30        6.94      0.23 o 
   4   5   0        1.50        1.26      0.15 o 
   5   5   0       13.70       13.43      0.44 o 
   0   6   0       24.98       15.40      0.32 o 
   1   6   0        0.78        0.85      0.13 o 
   2   6   0       47.80       44.75      0.53 o 
   3   6   0        4.12        5.28      0.22 o 
   4   6   0        6.42        6.52      0.27 o 
   5   6   0       35.16       37.40      0.85 o 
   1   7   0       75.25       73.02      0.64 o 
   2   7   0       41.71       39.35      0.68 o 
   3   7   0      122.32      108.74      1.26 o 
   4   7   0      113.92      108.08      1.21 o 
   0   8   0     3437.07     3404.33     43.98 o 
   1   8   0        1.85        2.24      0.17 o 
   2   8   0      226.21      207.70      1.93 o 
   3   8   0       13.48       13.06      0.46 o 
   4   8   0      124.44      118.24      1.50 o 
   1   9   0        0.04       -0.02      0.10 o 
   2   9   0       11.39       11.14      0.42 o 
   3   9   0       24.59       19.20      0.67 o 
   4   9   0        7.37        7.45      0.41 o 
   0  10   0        8.64        8.25      0.82 o 
   1  10   0        1.32        0.88      0.18 o 
   2  10   0        0.46       -0.05      0.13 o 
   3  10   0        9.89        6.77      0.39 o 
   1  11   0       13.74       16.18      0.61 o 
   2  11   0       46.37       46.77      1.07 o 
   1   0   1      313.52      320.72      1.52 o 
   2   0   1       19.56       21.31      0.21 o 
   3   0   1        6.09        4.72      0.17 o 
   4   0   1      293.29      289.71      1.91 o 
   5   0   1       12.60       11.13      0.44 o 
   6   0   1       11.38       12.05      0.52 o 
   0   1   1        1.57       -0.10      0.10 o 
   1   1   1     1478.30     1504.59      4.61 o 
   2   1   1        6.71        6.27      0.10 o 
   3   1   1      109.62      107.46      0.54 o 
   4   1   1        1.52        1.97      0.12 o 
   5   1   1       22.41       21.59      0.36 o 
   6   1   1       19.29       19.50      0.45 o 
   0   2   1        5.32        5.38      0.10 o 
   1   2   1       41.58       38.09      0.21 o 
   2   2   1       12.51       11.02      0.13 o 
   3   2   1       86.42       81.86      0.46 o 
   4   2   1      101.64      100.47      0.74 o 
   5   2   1       25.32       25.63      0.40 o 
   6   2   1       34.20       37.66      0.61 o 
   0   3   1       44.65       51.90      0.35 o 
   1   3   1      468.48      494.63      1.60 o 
   2   3   1      275.40      282.77      0.97 o 
   3   3   1       33.17       35.80      0.32 o 
   4   3   1      135.46      133.33      0.89 o 
   5   3   1      374.73      376.89      1.97 o 
   0   4   1      146.84      173.48      0.96 o 
   1   4   1      613.93      693.98      2.14 o 
   2   4   1      270.40      312.08      1.13 o 
   3   4   1      188.60      190.48      0.95 o 
   4   4   1       39.27       39.37      0.52 o 
   5   4   1      155.98      160.59      1.12 o 
   0   5   1       58.70       64.42      0.47 o 
   1   5   1       72.66       88.79      0.41 o 
   2   5   1      188.52      196.51      0.84 o 
   3   5   1       17.81       18.16      0.32 o 
   4   5   1      154.57      152.53      0.94 o 
   5   5   1      312.97      313.23      1.77 o 
   0   6   1       13.20       14.68      0.22 o 
   1   6   1       66.74       63.22      0.37 o 
   2   6   1        1.57        1.57      0.09 o 
   3   6   1       27.04       26.86      0.31 o 
   4   6   1       52.07       53.02      0.55 o 
   5   6   1       28.15       29.49      0.49 o 
   0   7   1       58.99       59.90      0.56 o 
   1   7   1      272.00      271.55      1.22 o 
   2   7   1       25.99       27.12      0.32 o 
   3   7   1       16.58       16.09      0.33 o 
   4   7   1       26.93       24.74      0.39 o 
   0   8   1      249.92      251.82      1.86 o 
   1   8   1      201.75      199.68      1.07 o 
   2   8   1      149.77      144.42      1.00 o 
   3   8   1       30.58       30.68      0.53 o 
   4   8   1      102.22       95.15      0.93 o 
   0   9   1       48.14       47.09      0.77 o 
   1   9   1       89.56       90.06      0.71 o 
   2   9   1        8.21        8.05      0.26 o 
   3   9   1        8.22        7.05      0.30 o 
   4   9   1        3.56        4.05      0.23 o 
   0  10   1       12.39       11.84      0.43 o 
   1  10   1        6.62        7.32      0.25 o 
   2  10   1       18.75       20.41      0.41 o 
   3  10   1        9.34        9.06      0.31 o 
   0  11   1       26.71       29.89      0.70 o 
   1  11   1       43.57       48.49      0.75 o 
   2  11   1       35.81       40.55      0.65 o 
   0   0   2       30.78       34.43      0.48 o 
   1   0   2    10248.27     9472.36     54.00 o 
   2   0   2     1987.70     2029.70      9.30 o 
   3   0   2     1276.03     1302.98      6.53 o 
   4   0   2        6.80        7.12      0.25 o 
   5   0   2        0.09        0.18      0.14 o 
   6   0   2        3.07        2.58      0.31 o 
   0   1   2     1575.85     1596.84     10.81 o 
   1   1   2     2304.67     2284.86      6.89 o 
   2   1   2      222.09      232.98      0.94 o 
   3   1   2      112.87      109.46      0.55 o 
   4   1   2       32.31       30.28      0.36 o 
   5   1   2       17.92       18.04      0.36 o 
   6   1   2       51.78       53.56      0.73 o 
   0   2   2     2745.89     2679.98     12.00 o 
   1   2   2       68.86       59.87      0.29 o 
   2   2   2      562.56      549.58      1.73 o 
   3   2   2        2.24        2.90      0.10 o 
   4   2   2        4.46        4.41      0.17 o 
   5   2   2        2.72        3.08      0.17 o 
   0   3   2     1339.15     1344.05      6.06 o 
   1   3   2      777.21      839.72      2.81 o 
   2   3   2       42.93       45.95      0.28 o 
   3   3   2      133.67      131.60      0.68 o 
   4   3   2       65.45       63.45      0.61 o 
   5   3   2       73.46       72.74      0.73 o 
   0   4   2      544.57      591.64      2.60 o 
   1   4   2      614.18      587.25      1.91 o 
   2   4   2        2.83        2.73      0.08 o 
   3   4   2      274.99      282.05      1.32 o 
   4   4   2      276.22      278.87      1.50 o 
   5   4   2      182.21      183.47      1.22 o 
   0   5   2      659.35      726.96      3.20 o 
   1   5   2      228.69      245.14      0.92 o 
   2   5   2       59.67       53.67      0.34 o 
   3   5   2        2.53        2.40      0.12 o 
   4   5   2      124.92      121.87      0.83 o 
   5   5   2       16.19       16.77      0.37 o 
   0   6   2      723.49      713.87      3.45 o 
   1   6   2       17.60       17.92      0.20 o 
   2   6   2       82.70       90.81      0.61 o 
   3   6   2        2.04        1.99      0.14 o 
   4   6   2        0.22        0.34      0.09 o 
   5   6   2        8.57        9.28      0.32 o 
   0   7   2      488.28      479.94      2.50 o 
   1   7   2      330.89      315.86      1.38 o 
   2   7   2       26.36       25.88      0.34 o 
   3   7   2       44.36       41.43      0.47 o 
   4   7   2       24.20       22.98      0.40 o 
   0   8   2        0.04       -0.11      0.11 o 
   1   8   2      717.45      712.88      2.76 o 
   2   8   2      347.71      328.34      1.67 o 
   3   8   2      230.87      207.20      1.37 o 
   4   8   2        8.21        8.42      0.29 o 
   0   9   2       86.69       86.17      1.13 o 
   1   9   2       89.75       88.96      0.75 o 
   2   9   2       19.89       19.95      0.38 o 
   3   9   2       16.88       16.39      0.37 o 
   0  10   2       82.46       81.82      1.13 o 
   1  10   2       14.20       14.05      0.31 o 
   2  10   2       28.78       30.92      0.50 o 
   3  10   2        2.99        2.26      0.21 o 
   0  11   2       72.12       80.91      1.19 o 
   1  11   2       36.58       45.70      0.73 o 
   2  11   2       26.45       30.66      0.68 o 
   1   0   3     3079.22     3065.69     15.12 o 
   2   0   3      199.68      202.60      1.10 o 
   3   0   3       48.89       39.75      0.42 o 
   4   0   3       37.51       36.55      0.53 o 
   5   0   3      227.78      228.33      1.95 o 
   6   0   3       16.21       16.86      0.60 o 
   0   1   3        7.90        8.50      0.13 o 
   1   1   3      203.75      203.07      0.77 o 
   2   1   3       49.30       53.63      0.29 o 
   3   1   3       86.18       93.28      0.53 o 
   4   1   3       23.90       23.79      0.32 o 
   5   1   3       46.41       45.06      0.56 o 
   0   2   3       22.17       26.53      0.25 o 
   1   2   3       38.75       43.67      0.23 o 
   2   2   3      135.99      134.80      0.54 o 
   3   2   3       81.60       77.81      0.48 o 
   4   2   3        6.88        7.09      0.21 o 
   5   2   3        7.11        6.69      0.25 o 
   0   3   3        4.70        4.90      0.12 o 
   1   3   3      122.46      136.60      0.53 o 
   2   3   3      100.08      116.00      0.52 o 
   3   3   3      229.68      228.74      1.06 o 
   4   3   3      146.17      142.25      0.94 o 
   5   3   3       10.18       10.24      0.27 o 
   0   4   3        1.03        1.73      0.10 o 
   1   4   3      126.70      159.75      0.62 o 
   2   4   3      266.31      272.47      1.06 o 
   3   4   3      283.08      279.43      1.27 o 
   4   4   3      391.32      388.01      1.97 o 
   5   4   3       22.33       22.15      0.41 o 
   0   5   3       34.01       30.02      0.37 o 
   1   5   3      104.02      114.97      0.58 o 
   2   5   3       73.58       74.77      0.44 o 
   3   5   3      247.33      244.98      1.24 o 
   4   5   3       89.52       89.60      0.69 o 
   5   5   3        1.44        1.48      0.17 o 
   0   6   3       60.13       62.48      0.56 o 
   1   6   3      110.51      109.84      0.63 o 
   2   6   3      126.91      127.56      0.81 o 
   3   6   3        2.66        2.61      0.13 o 
   4   6   3       23.86       23.09      0.37 o 
   5   6   3        5.93        6.77      0.31 o 
   0   7   3       75.55       74.14      0.72 o 
   1   7   3       67.19       64.23      0.46 o 
   2   7   3       12.62        9.37      0.21 o 
   3   7   3      132.02      118.91      0.86 o 
   4   7   3        6.00        7.38      0.25 o 
   0   8   3        4.07        3.40      0.18 o 
   1   8   3      364.33      373.77      1.64 o 
   2   8   3       59.39       56.57      0.55 o 
   3   8   3       42.38       40.07      0.52 o 
   4   8   3        6.94        8.26      0.31 o 
   0   9   3       35.88       36.38      0.60 o 
   1   9   3       55.62       54.23      0.54 o 
   2   9   3        8.27        8.60      0.26 o 
   3   9   3       11.79       11.58      0.33 o 
   0  10   3       45.81       45.72      0.87 o 
   1  10   3       69.53       71.71      0.71 o 
   2  10   3       44.87       44.42      0.69 o 
   3  10   3       34.38       34.97      0.61 o 
   0  11   3       16.61       20.48      0.59 o 
   1  11   3       64.65       67.25      0.99 o 
   2  11   3       16.50       19.12      0.63 o 
   0   0   4      218.01      222.04      1.73 o 
   1   0   4     3058.51     3049.25     17.97 o 
   2   0   4      518.99      557.30      2.68 o 
   3   0   4       56.77       56.66      0.58 o 
   4   0   4       22.49       23.71      0.70 o 
   5   0   4       30.12       27.66      0.59 o 
   0   1   4      402.99      388.93      1.73 o 
   1   1   4      366.71      386.35      1.41 o 
   2   1   4     1805.89     1864.35      5.54 o 
   3   1   4      155.16      155.97      0.76 o 
   4   1   4       10.11       11.78      0.24 o 
   5   1   4       70.31       70.92      0.72 o 
   0   2   4      154.56      153.12      0.89 o 
   1   2   4     1991.99     1899.52      6.08 o 
   2   2   4        7.50        9.11      0.16 o 
   3   2   4      365.25      372.01      1.49 o 
   4   2   4       42.84       42.86      0.44 o 
   5   2   4       14.10       15.00      0.38 o 
   0   3   4     1733.72     1793.59     11.47 o 
   1   3   4      120.44      119.42      0.49 o 
   2   3   4       54.44       53.17      0.32 o 
   3   3   4      118.81      113.91      0.64 o 
   4   3   4      410.90      415.03      2.24 o 
   5   3   4       38.83       38.85      0.53 o 
   0   4   4      638.88      741.85      3.50 o 
   1   4   4      326.19      349.36      1.43 o 
   2   4   4       33.96       34.12      0.26 o 
   3   4   4       89.91       83.12      0.56 o 
   4   4   4       83.59       81.51      0.73 o 
   5   4   4        8.97        7.92      0.29 o 
   0   5   4      260.51      289.46      1.59 o 
   1   5   4       82.94       85.23      0.49 o 
   2   5   4        7.02        7.26      0.14 o 
   3   5   4      189.78      183.31      1.02 o 
   4   5   4      132.12      136.64      0.95 o 
   5   5   4       31.58       32.75      0.55 o 
   0   6   4       32.61       34.07      0.40 o 
   1   6   4      385.20      398.31      1.58 o 
   2   6   4       23.53       21.67      0.30 o 
   3   6   4      136.54      135.31      0.97 o 
   4   6   4        7.11        7.24      0.24 o 
   5   6   4        4.74        5.97      0.29 o 
   0   7   4       66.36       60.58      0.66 o 
   1   7   4      130.23      130.55      0.75 o 
   2   7   4      657.61      643.18      2.81 o 
   3   7   4       20.09       21.89      0.37 o 
   4   7   4       11.43       11.28      0.30 o 
   0   8   4       25.85       26.70      0.45 o 
   1   8   4      425.05      393.21      1.72 o 
   2   8   4       83.58       69.85      0.66 o 
   3   8   4       26.27       27.12      0.43 o 
   4   8   4       17.95       19.00      0.39 o 
   0   9   4        1.22        1.14      0.14 o 
   1   9   4       64.44       64.82      0.60 o 
   2   9   4      129.13      122.49      0.97 o 
   3   9   4       55.24       54.99      0.69 o 
   0  10   4       31.28       36.21      0.74 o 
   1  10   4       52.69       52.37      0.64 o 
   2  10   4        1.01        0.71      0.15 o 
   3  10   4       24.30       24.67      0.79 o 
   0  11   4      115.60      133.17      1.87 o 
   1  11   4       10.32       12.71      0.44 o 
   1   0   5      635.78      711.29      3.09 o 
   2   0   5      662.26      609.82      2.75 o 
   3   0   5      205.14      201.66      1.16 o 
   4   0   5      118.40      107.91      1.11 o 
   5   0   5       21.59       20.31      0.58 o 
   0   1   5        1.17        1.02      0.06 o 
   1   1   5       50.55       56.29      0.30 o 
   2   1   5      499.23      520.27      1.81 o 
   3   1   5       14.36       14.03      0.19 o 
   4   1   5       72.68       69.66      0.58 o 
   5   1   5       64.40       58.73      0.77 o 
   0   2   5       26.33       27.40      0.26 o 
   1   2   5       24.15       28.03      0.19 o 
   2   2   5       48.17       47.16      0.29 o 
   3   2   5       52.02       51.16      0.41 o 
   4   2   5       15.22       15.59      0.29 o 
   5   2   5        3.36        3.01      0.20 o 
   0   3   5       17.26       23.41      0.28 o 
   1   3   5      170.31      191.97      0.72 o 
   2   3   5        8.53        7.57      0.13 o 
   3   3   5       43.92       43.42      0.40 o 
   4   3   5        7.53        8.53      0.24 o 
   5   3   5        5.76        5.74      0.23 o 
   0   4   5       17.76       16.97      0.25 o 
   1   4   5       41.48       40.47      0.28 o 
   2   4   5      245.17      220.83      0.97 o 
   3   4   5      936.49      937.16      3.66 o 
   4   4   5       20.89       22.48      0.40 o 
   5   4   5        7.64        8.16      0.32 o 
   0   5   5        1.36        1.49      0.10 o 
   1   5   5      103.43      106.69      0.58 o 
   2   5   5       26.15       24.88      0.28 o 
   3   5   5      133.48      130.79      0.93 o 
   4   5   5       34.59       33.80      0.47 o 
   5   5   5       31.99       33.84      0.65 o 
   0   6   5       64.33       64.34      0.60 o 
   1   6   5       69.56       65.32      0.45 o 
   2   6   5       37.55       38.78      0.39 o 
   3   6   5       20.24       19.11      0.34 o 
   4   6   5        4.42        4.48      0.21 o 
   0   7   5       39.12       37.25      0.51 o 
   1   7   5       21.46       21.95      0.28 o 
   2   7   5      190.26      177.75      1.15 o 
   3   7   5       37.12       36.15      0.49 o 
   4   7   5       27.34       28.81      0.47 o 
   0   8   5       17.05       13.74      0.33 o 
   1   8   5      126.03      119.28      0.84 o 
   2   8   5      110.71      128.24      0.97 o 
   3   8   5      125.81      126.79      1.01 o 
   4   8   5       42.83       51.41      0.65 o 
   0   9   5        1.96        1.95      0.19 o 
   1   9   5       56.10       53.10      0.74 o 
   2   9   5       67.17       63.70      0.67 o 
   3   9   5       12.27       11.26      0.31 o 
   0  10   5       64.51       65.13      1.04 o 
   1  10   5       36.59       32.95      0.51 o 
   2  10   5       57.98       59.25      0.77 o 
   0  11   5       32.22       31.50      0.86 o 
   1  11   5       45.10       50.10      0.98 o 
   0   0   6      878.02      882.21     10.01 o 
   1   0   6      224.72      200.29      1.04 o 
   2   0   6      875.64      885.29      3.89 o 
   3   0   6      429.85      441.56      2.18 o 
   4   0   6       28.59       25.78      0.59 o 
   5   0   6       32.75       29.00      0.70 o 
   0   1   6       46.68       50.84      0.37 o 
   1   1   6      548.47      588.33      1.93 o 
   2   1   6      341.35      357.30      1.24 o 
   3   1   6      263.75      277.99      1.26 o 
   4   1   6       28.45       29.85      0.44 o 
   5   1   6       28.55       27.75      0.59 o 
   0   2   6      737.46      693.92      3.77 o 
   1   2   6       29.47       28.44      0.23 o 
   2   2   6      553.50      528.06      1.86 o 
   3   2   6       16.55       16.83      0.26 o 
   4   2   6      101.47      102.21      0.78 o 
   5   2   6        4.70        4.63      0.25 o 
   0   3   6        9.07       12.15      0.17 o 
   1   3   6       77.68       82.06      0.49 o 
   2   3   6      161.26      147.88      0.70 o 
   3   3   6      331.39      319.50      1.43 o 
   4   3   6      103.51      105.28      0.91 o 
   5   3   6       57.37       57.26      0.77 o 
   0   4   6      427.06      467.10      2.55 o 
   1   4   6     1182.63     1206.54      4.11 o 
   2   4   6       27.91       31.34      0.31 o 
   3   4   6      253.99      251.28      1.28 o 
   4   4   6       63.84       62.06      0.74 o 
   5   4   6       10.50       13.64      0.37 o 
   0   5   6       24.94       28.10      0.36 o 
   1   5   6        7.27        7.35      0.16 o 
   2   5   6       81.92       77.71      0.57 o 
   3   5   6       82.91       83.13      0.72 o 
   4   5   6       87.68       86.27      0.92 o 
   5   5   6       10.16       11.16      0.38 o 
   0   6   6      163.02      154.89      1.32 o 
   1   6   6       29.47       28.29      0.31 o 
   2   6   6      138.52      131.09      0.82 o 
   3   6   6       14.49       14.57      0.31 o 
   4   6   6       71.88       75.53      0.76 o 
   0   7   6       14.75       10.84      0.32 o 
   1   7   6      233.25      207.70      1.12 o 
   2   7   6       88.88       84.97      0.74 o 
   3   7   6      178.20      176.62      1.22 o 
   4   7   6       38.99       40.01      0.66 o 
   0   8   6      171.22      150.17      1.44 o 
   1   8   6       19.23       21.53      0.34 o 
   2   8   6      257.88      249.09      1.51 o 
   3   8   6      122.77      123.16      1.01 o 
   0   9   6       12.33        8.37      0.33 o 
   1   9   6       22.25       18.34      0.35 o 
   2   9   6       92.53       88.71      0.88 o 
   3   9   6       17.22       18.31      0.39 o 
   0  10   6        3.09        2.38      0.26 o 
   1  10   6        5.45        4.67      0.21 o 
   2  10   6       48.99       52.92      0.74 o 
   0  11   6        9.15       13.32      0.59 o 
   1   0   7      152.81      174.43      1.13 o 
   2   0   7       52.91       49.12      0.49 o 
   3   0   7       98.81       90.64      0.77 o 
   4   0   7       41.23       37.60      0.72 o 
   5   0   7       16.10       14.76      0.52 o 
   0   1   7       49.82       53.78      0.40 o 
   1   1   7       13.60       12.56      0.15 o 
   2   1   7       86.57       96.13      0.50 o 
   3   1   7      558.14      529.26      2.23 o 
   4   1   7        0.54        0.35      0.11 o 
   5   1   7       28.30       28.44      0.50 o 
   0   2   7        2.94        3.39      0.13 o 
   1   2   7       45.98       56.35      0.34 o 
   2   2   7      145.66      137.94      0.65 o 
   3   2   7       80.46       78.23      0.55 o 
   4   2   7       16.78       18.64      0.34 o 
   5   2   7        5.63        5.53      0.29 o 
   0   3   7       10.30       10.60      0.24 o 
   1   3   7      159.47      157.48      0.72 o 
   2   3   7       31.91       29.67      0.29 o 
   3   3   7       91.47       91.90      0.81 o 
   4   3   7        8.64        8.33      0.29 o 
   5   3   7       38.41       41.31      0.79 o 
   0   4   7       60.15       57.39      0.60 o 
   1   4   7       73.60       68.49      0.48 o 
   2   4   7      298.07      292.12      1.32 o 
   3   4   7       13.38       13.53      0.27 o 
   4   4   7       41.46       40.62      0.73 o 
   5   4   7      114.12      116.57      1.29 o 
   0   5   7       32.37       30.17      0.44 o 
   1   5   7       94.27       97.33      0.66 o 
   2   5   7      136.41      129.01      0.77 o 
   3   5   7       31.69       30.81      0.41 o 
   4   5   7       37.13       36.24      0.59 o 
   0   6   7       24.83       22.82      0.46 o 
   1   6   7       55.79       50.92      0.47 o 
   2   6   7       42.23       40.73      0.45 o 
   3   6   7       13.93       13.45      0.30 o 
   4   6   7        5.14        5.15      0.23 o 
   0   7   7        6.95        6.85      0.31 o 
   1   7   7        3.17        3.16      0.19 o 
   2   7   7       18.24       20.41      0.42 o 
   3   7   7      274.07      291.53      1.74 o 
   4   7   7        8.71        8.48      0.29 o 
   0   8   7       66.63       64.42      0.97 o 
   1   8   7       46.69       40.32      0.51 o 
   2   8   7      102.43       99.56      0.92 o 
   3   8   7       64.79       68.79      0.79 o 
   0   9   7       65.76       60.34      0.88 o 
   1   9   7        4.25        5.14      0.21 o 
   2   9   7       63.95       61.74      0.79 o 
   3   9   7      136.56      150.81      1.29 o 
   0  10   7       24.45       21.19      0.61 o 
   1  10   7       22.85       20.92      0.40 o 
   2  10   7       41.33       48.40      0.72 o 
   0   0   8     2216.45     2229.41     18.99 o 
   1   0   8       52.57       61.27      0.55 o 
   2   0   8      246.38      249.23      1.49 o 
   3   0   8       76.41       86.32      0.77 o 
   4   0   8      640.44      598.29      4.36 o 
   5   0   8       13.19       12.56      0.50 o 
   0   1   8      414.70      442.53      2.39 o 
   1   1   8       67.86       66.26      0.41 o 
   2   1   8       38.90       42.27      0.34 o 
   3   1   8        9.22        8.24      0.19 o 
   4   1   8       76.53       72.71      0.75 o 
   5   1   8        2.31        1.85      0.18 o 
   0   2   8       98.04       84.92      0.66 o 
   1   2   8      109.63      102.48      0.63 o 
   2   2   8        1.19        1.45      0.09 o 
   3   2   8        2.39        2.53      0.24 o 
   4   2   8       12.31        9.72      0.29 o 
   5   2   8        4.36        4.31      0.34 o 
   0   3   8        0.08       -0.01      0.08 o 
   1   3   8       46.04       46.19      0.38 o 
   2   3   8      121.07      116.48      0.73 o 
   3   3   8       10.68       11.82      0.25 o 
   4   3   8       35.63       38.74      0.55 o 
   5   3   8        2.67        4.64      0.29 o 
   0   4   8      596.21      584.22      3.41 o 
   1   4   8      165.78      156.42      0.89 o 
   2   4   8     1702.80     1674.28      6.19 o 
   3   4   8        6.36        6.15      0.21 o 
   4   4   8       19.45       21.94      0.50 o 
   0   5   8       11.01        9.92      0.33 o 
   1   5   8       12.85       14.55      0.25 o 
   2   5   8       62.11       60.22      0.53 o 
   3   5   8       28.04       29.57      0.41 o 
   4   5   8       15.64       15.46      0.44 o 
   0   6   8       26.45       27.29      0.52 o 
   1   6   8       34.26       30.68      0.37 o 
   2   6   8        3.93        4.16      0.21 o 
   3   6   8        7.07        7.46      0.28 o 
   4   6   8       26.38       27.47      0.50 o 
   0   7   8      190.45      164.20      1.50 o 
   1   7   8        2.50        2.30      0.17 o 
   2   7   8       68.39       66.39      0.72 o 
   3   7   8        5.25        4.90      0.23 o 
   0   8   8      408.86      386.18      3.11 o 
   1   8   8       25.47       21.86      0.38 o 
   2   8   8       22.63       22.30      0.46 o 
   3   8   8       25.39       20.58      0.44 o 
   0   9   8       57.43       47.12      0.79 o 
   1   9   8        7.60        7.24      0.29 o 
   2   9   8        3.44        4.03      0.24 o 
   0  10   8       31.20       34.70      0.79 o 
   1  10   8       15.33       19.11      0.40 o 
   1   0   9      102.70      101.99      0.87 o 
   2   0   9       22.92       19.80      0.46 o 
   3   0   9      322.43      294.16      2.21 o 
   4   0   9       29.03       33.33      0.71 o 
   5   0   9        6.90        8.64      0.44 o 
   0   1   9        6.83        7.24      0.23 o 
   1   1   9       33.43       33.35      0.45 o 
   2   1   9       40.23       36.24      0.32 o 
   3   1   9      114.95      107.38      0.74 o 
   4   1   9      164.53      156.59      1.20 o 
   5   1   9       26.45       30.91      0.58 o 
   0   2   9        3.09        2.39      0.17 o 
   1   2   9        2.13        2.27      0.12 o 
   2   2   9       49.44       49.10      0.44 o 
   3   2   9       15.90       16.31      0.30 o 
   4   2   9        7.91        8.11      0.35 o 
   0   3   9       37.58       36.80      0.50 o 
   1   3   9      221.17      212.86      1.11 o 
   2   3   9      139.48      135.38      0.88 o 
   3   3   9        1.07        1.21      0.12 o 
   4   3   9       32.93       33.59      0.57 o 
   0   4   9       84.85       84.71      0.83 o 
   1   4   9       51.33       49.94      0.46 o 
   2   4   9       37.90       37.69      0.43 o 
   3   4   9       42.60       40.26      0.54 o 
   4   4   9       31.23       32.46      0.62 o 
   0   5   9        1.12        0.97      0.13 o 
   1   5   9      144.51      138.77      0.87 o 
   2   5   9       36.74       33.25      0.42 o 
   3   5   9        5.77        6.19      0.41 o 
   4   5   9       23.05       25.65      0.70 o 
   0   6   9        2.53        2.39      0.24 o 
   1   6   9        4.96        5.53      0.18 o 
   2   6   9       26.71       28.11      0.40 o 
   3   6   9        0.71        0.69      0.14 o 
   4   6   9        3.22        3.90      0.25 o 
   0   7   9       22.68       23.01      0.52 o 
   1   7   9       32.39       30.76      0.48 o 
   2   7   9       20.72       22.11      0.39 o 
   3   7   9       56.08       61.68      0.85 o 
   0   8   9       55.42       53.52      0.93 o 
   1   8   9       94.86       89.49      0.88 o 
   2   8   9       45.66       48.60      0.65 o 
   0   9   9        1.53        2.37      0.24 o 
   1   9   9       30.81       27.11      0.55 o 
   2   9   9       10.59       12.67      0.48 o 
   0   0  10      115.85      130.38      1.49 o 
   1   0  10      653.63      658.58      3.63 o 
   2   0  10       79.90       72.67      0.76 o 
   3   0  10      128.05      128.52      1.13 o 
   4   0  10        6.08        5.75      0.34 o 
   0   1  10       78.14       75.82      1.02 o 
   1   1  10        2.50        2.67      0.11 o 
   2   1  10       82.41       72.37      0.51 o 
   3   1  10       35.56       31.82      0.43 o 
   4   1  10       47.43       40.09      0.61 o 
   0   2  10       25.10       23.90      0.46 o 
   1   2  10        5.26        5.78      0.18 o 
   2   2  10       36.47       36.92      0.54 o 
   3   2  10       16.13       17.58      0.35 o 
   4   2  10        5.13        3.74      0.27 o 
   0   3  10       80.49       80.69      1.03 o 
   1   3  10      146.28      146.20      0.88 o 
   2   3  10       52.41       50.64      0.51 o 
   3   3  10      111.89      112.55      0.97 o 
   4   3  10       19.48       19.30      0.53 o 
   0   4  10      876.02      881.57      5.41 o 
   1   4  10      758.62      743.41      3.21 o 
   2   4  10       17.96       17.39      0.31 o 
   3   4  10       56.64       58.71      0.69 o 
   4   4  10       34.74       39.55      0.80 o 
   0   5  10      127.26      123.57      1.32 o 
   1   5  10      136.06      130.05      0.91 o 
   2   5  10       25.88       26.19      0.38 o 
   3   5  10       78.47       75.88      0.82 o 
   4   5  10       38.15       40.41      0.80 o 
   0   6  10       32.04       34.12      0.62 o 
   1   6  10        0.84        0.98      0.11 o 
   2   6  10       14.15       15.00      0.38 o 
   3   6  10       11.92       12.28      0.37 o 
   0   7  10        0.00        0.06      0.12 o 
   1   7  10        7.20        7.22      0.23 o 
   2   7  10       15.21       17.03      0.38 o 
   3   7  10       32.54       34.04      0.67 o 
   0   8  10       50.87       42.15      0.76 o 
   1   8  10      132.16      129.60      1.00 o 
   2   8  10       37.48       40.85      0.82 o 
   0   9  10       29.58       30.18      0.67 o 
   1   9  10        0.18        0.30      0.12 o 
   1   0  11       89.11       85.92      0.85 o 
   2   0  11      147.35      133.14      1.15 o 
   3   0  11        1.91        3.42      0.23 o 
   4   0  11      161.51      153.43      2.52 o 
   0   1  11        0.03        0.04      0.10 o 
   1   1  11       45.61       45.00      0.49 o 
   2   1  11       31.83       29.38      0.36 o 
   3   1  11       18.35       17.04      0.35 o 
   4   1  11       34.63       35.28      0.64 o 
   0   2  11        0.58        0.55      0.13 o 
   1   2  11       15.75       15.45      0.28 o 
   2   2  11        0.73        0.99      0.11 o 
   3   2  11        1.25        1.40      0.16 o 
   4   2  11        4.67        6.24      0.34 o 
   0   3  11        0.14        0.03      0.14 o 
   1   3  11      153.42      151.88      1.05 o 
   2   3  11        0.07        0.13      0.09 o 
   3   3  11       19.77       18.07      0.38 o 
   4   3  11       82.99       95.65      1.17 o 
   0   4  11       11.54       11.05      0.41 o 
   1   4  11      180.01      178.18      1.19 o 
   2   4  11        1.30        1.10      0.12 o 
   3   4  11       40.58       41.32      0.59 o 
   0   5  11        8.53        8.48      0.56 o 
   1   5  11       28.76       27.64      0.43 o 
   2   5  11        6.61        6.69      0.22 o 
   3   5  11        0.13        0.41      0.12 o 
   0   6  11       27.49       28.78      0.68 o 
   1   6  11       12.49       13.01      0.31 o 
   2   6  11        7.84        8.92      0.29 o 
   3   6  11        5.99        6.59      0.30 o 
   0   7  11        2.51        2.19      0.25 o 
   1   7  11       63.39       65.07      0.71 o 
   2   7  11       11.18       12.97      0.38 o 
   0   8  11       20.01       17.56      0.52 o 
   1   8  11       66.02       67.98      0.76 o 
   0   0  12       15.79       16.68      0.53 o 
   1   0  12        2.42        2.22      0.26 o 
   2   0  12       37.03       40.62      0.76 o 
   3   0  12       45.17       41.37      0.94 o 
   4   0  12        4.07        2.09      0.54 o 
   0   1  12        6.34        6.28      0.31 o 
   1   1  12       22.60       20.89      0.33 o 
   2   1  12       96.98       92.25      0.92 o 
   3   1  12       26.99       26.04      0.52 o 
   4   1  12        4.49        5.60      0.44 o 
   0   2  12        0.56        0.37      0.13 o 
   1   2  12      204.02      202.53      1.85 o 
   2   2  12        1.66        1.58      0.14 o 
   3   2  12        3.13        3.47      0.22 o 
   0   3  12      918.06      933.02      5.61 o 
   1   3  12       10.71       10.40      0.27 o 
   2   3  12       30.17       30.64      0.45 o 
   3   3  12       19.66       19.97      0.45 o 
   0   4  12       61.79       62.96      1.00 o 
   1   4  12      187.14      189.10      1.28 o 
   2   4  12        6.40        6.30      0.23 o 
   3   4  12      170.10      178.78      1.50 o 
   0   5  12      587.35      586.30      4.38 o 
   1   5  12       21.93       21.36      0.50 o 
   2   5  12       17.57       16.91      0.36 o 
   3   5  12       54.76       58.23      0.80 o 
   0   6  12        0.00       -0.12      0.19 o 
   1   6  12      121.74      129.20      1.13 o 
   2   6  12        2.97        2.39      0.22 o 
   0   7  12        1.04        1.08      0.21 o 
   1   7  12        2.95        3.32      0.22 o 
   1   0  13       98.01       97.16      1.27 o 
   2   0  13       87.34       93.55      1.26 o 
   3   0  13        0.53        0.29      0.32 o 
   0   1  13        1.24        1.23      0.17 o 
   1   1  13       32.62       31.48      0.43 o 
   2   1  13       33.45       28.50      0.44 o 
   3   1  13       24.30       22.94      0.56 o 
   0   2  13       11.25       10.82      0.37 o 
   1   2  13        9.95       11.13      0.28 o 
   2   2  13        1.40        1.58      0.14 o 
   3   2  13        1.15        1.52      0.18 o 
   0   3  13       42.36       41.58      0.72 o 
   1   3  13       13.61       13.53      0.37 o 
   2   3  13       11.33       12.34      0.31 o 
   3   3  13       23.68       26.68      0.53 o 
   0   4  13        0.02       -0.07      0.15 o 
   1   4  13      158.86      162.05      1.20 o 
   2   4  13        2.29        2.63      0.18 o 
   0   5  13        0.38        0.25      0.16 o 
   1   5  13       37.60       36.27      0.53 o 
   2   5  13        5.13        5.29      0.27 o 
   0   6  13       16.57       17.47      0.58 o 
   1   6  13       16.24       15.68      0.39 o 
   0   0  14       40.68       42.87      1.18 o 
   1   0  14       86.99       82.80      1.89 o 
   2   0  14       16.08       16.44      0.63 o 
   0   1  14        1.03        0.97      0.23 o 
   1   1  14        9.12        8.69      0.29 o 
   2   1  14       10.75       11.19      0.32 o 
   0   2  14       81.48       84.28      1.20 o 
   1   2  14       12.64       12.46      0.31 o 
   2   2  14       62.09       64.37      0.71 o 
   0   3  14       64.07       65.21      1.14 o 
   1   3  14      170.37      173.73      1.27 o 
   2   3  14       56.52       62.23      0.88 o 
   0   4  14      340.11      359.31      3.13 o 
   1   4  14      140.32      147.58      1.17 o 
   2   4  14       23.60       28.08      0.48 o 
   0   5  14       23.62       25.29      0.70 o 
   1   5  14       74.34       77.75      0.94 o 
   1   0  15       11.28       11.47      0.48 o 
   2   0  15       12.67       11.12      0.56 o 
   0   1  15       20.23       19.89      0.60 o 
   1   1  15       14.83       14.05      0.36 o 
   2   1  15       15.35       15.18      0.41 o 
   0   2  15        0.76        0.69      0.18 o 
   1   2  15        9.20        9.14      0.31 o 
   0   3  15        9.12        9.63      0.46 o 
   1   3  15       54.16       56.18      0.73 o 
   0   4  15       16.00       16.99      0.59 o 
                                                 
